# Supplementary material for: Non-targeted metabolomic profiling of Cremastra appendiculata providing insights for phytochemical analyses
Source: PeerJ. 2026 Jan 8;14:e20592. doi: 10.7717/peerj.20592 (PMC12790786; doi:10.7717/peerj.20592)
Supplement: Supplemental Information 1 [file peerj-14-20592-s001.csv]

	Name of Chemical	Specification	Manufacturer
1	Quercetin	98% purity	Macklin (Shanghai, China)
2	batatasin III	98% purity	Chemfaces(Wuhan, China)
3	Kaempferol	98% purity	Desite (Chengdu, China)
4	flavanthrinin	97% purity	Macklin (Shanghai, China)
5	Palmitic Acid	99% purity	Macklin (Shanghai, China)
6	Gastrodin	98% purity	Macklin (Shanghai, China)
