# Supplementary material for: Non-targeted metabolomic profiling of Cremastra appendiculata providing insights for phytochemical analyses
Source: PeerJ. 2026 Jan 8;14:e20592. doi: 10.7717/peerj.20592 (PMC12790786; doi:10.7717/peerj.20592)
Supplement: Supplemental Information 2 [file peerj-14-20592-s002.csv]

	Name	Formula	Mass accuracy[ppm]	Accurate mass	M/Z	Adduct ion	Fragment ions	RT [min]
1	(+)-hyacinthacine B1	C9 H17 N O4	-0.63	203.11563	236.14922	[M+H+MeOH]+1	236.1494,237.1527	1.622
2	(+)-Retronecine	C8 H13 N O2	-0.44	155.09456	188.12805	[M+H+MeOH]+1	188.1284,187.1076,144.1385,141.1024,60.0809	1.606
3	(¡À)9-HpODE	C18 H32 O4	1.28	312.23046	311.22318	[M-H]-1	311.2229,312.2264,310.1782	21.67
4	(¡À)-Malic acid	C4 H6 O5	-0.02	134.02152	157.01074	[M+Na]+1	332.3315,240.2684,91.0542,59.0651	2.016
5	(2R)-2,3-Dihydroxypropanoic acid	C3 H6 O4	0.41	106.02665	105.01942	[M-H]-1	105.0195,75.0188,59.0139	0.975
6	(7E,9E,11E)-7,9,11-Tridecatrienoic acid	C13 H20 O2	0.56	208.14645	209.15373	[M+H]+1	209.0599,167.1432,135.0232,123.0233,83.0492	9.491
7	(9cis)-Retinal	C20 H28 O	0.52	284.21416	285.22144	[M+H]+1	285.2218,268.2640,199.1481,135.1470	20.588
8	(E)-Ferulic acid	C10 H10 O4	0.73	194.05805	239.05625	[M+FA-H]-1	58.0058;105.0137;149.0612;188.5152	9.338
9	(E)-Isoferulic acid	C10 H10 O4	-0.11	194.05789	193.05061	[M-H]-1	93.0347;133.0295;149.0608;193.0509	7.815
10	(E)-parinaric acid	C18 H28 O2	0.66	276.20911	275.20184	[M-H]-1	79.9576;89.0244;231.2131;276.2055	22.375
11	(E)-p-coumaric acid	C9 H8 O3	1.58	164.0476	223.06146	[M-H+HAc]-1	91.0554;163.0402;223.0614;161.0610	11.146
12	(R)-3-Hydroxy myristic acid	C14 H28 O3	0.99	244.20409	243.19681	[M-H]-1	100.9338;146.9616;243.1969	22.701
13	(S)-Malate	C4 H4 O5	-1.13	132.00572	191.01958	[M-H+HAc]-1	67.0346;85.0296;87.0088;111.0088	1.523
14	(Z)-Aconitic Acid	C6 H6 O6	1.15	174.01664	173.00936	[M-H]-1	75.0088;111.0089;172.8309	2.172
15	1,2-O-Ethylidene b-D-mannopyranose	C8 H14 O6	0.53	206.07915	205.07187	[M-H]-1	115.0765;129.0558;143.0715;205.0718	8.431
16	1,8-Naphtholactam	C11 H7 N O	-0.07	169.05275	170.06003	[M+H]+1	171.1499,170.0603,169.0477,115.0549,46.0651	8.11
17	10-Hydroxydecanoic acid	C10 H20 O3	0.75	188.14139	187.13411	[M-H]-1	187.1341,169.1235,141.1287	16.436
18	10-Undecenoic acid	C11 H20 O2	1.16	184.14654	183.13927	[M-H]-1	84.0218;183.1393;184.1429	21.344
19	11,12-Epoxy-(5Z,8Z,11Z)-icosatrienoic acid	C20 H32 O3	1.04	320.23548	319.22825	[M-H]-1	319.2284,301.2178,257.2279,179.1081	22.851
20	12-Hydroxydodecanoic acid	C12 H24 O3	0.99	216.17276	215.16548	[M-H]-1	169.1600;197.1550;215.1655	21.264
21	12-Hydroxylauric acid	C12 H24 O3	1.62	216.1729	215.16562	[M-H]-1	183.3970;215.1655	21.752
22	16-Hydroxyhexadecanoic acid	C16 H32 O3	0.67	272.23533	271.22803	[M-H]-1	225.2225;271.2280;272.2313	24.561
23	16-Oxocafestol	C19 H24 O2	0.91	284.17789	283.17061	[M-H]-1	107.0504;163,1130;283.2641	23.244
24	1-Hexanoic acid	C6 H12 O2	1.07	116.08385	115.07658	[M-H]-1	44.9981;59.0139;71.0503;115.9208	8.439
25	1-O-Octanoyl-¦Â-D-glucopyranose	C14 H26 O7	0.28	306.16794	305.16079	[M-H]-1	174.9565,146.9613,101.0245,71.0140,59.0138	9.269
26	2,2'-Dihydroxychalcone	C15 H12 O3	1.19	240.07893	241.08621	[M+H]+1	100.1121;142.1591;241.0862	11.431
27	2,5-Dihydroxybenzaldehyde	C7 H6 O3	1.18	138.03186	137.02458	[M-H]-1	93.0345;108.0218;136.0167;138.0282	8.193
28	2-Amino-4-methylpyrimidine	C5 H7 N3	-0.2	109.06398	110.07125	[M+H]+1	110.0713,93.0446,83.0603	1.201
29	2-Furoic acid	C5 H4 O3	0.84	112.01614	111.00886	[M-H]-1	67.0190;111.0200;111.0091	2.195
30	2-Hydroxymyristic acid	C14 H28 O3	0.92	244.20407	243.19679	[M-H]-1	197.1914;225.1863;243.1969	22.391
31	2-Methoxy-4-vinylphenol	C9 H10 O2	0.51	150.06816	195.06636	[M+FA-H]-1	195.0665;180.0430;122.0376;58.0065	7.889
32	2-Oxobutyric acid	C4 H6 O3	0.76	102.03177	101.02449	[M-H]-1	101.0246,73.0296,55.0189	0.915
33	2-Oxoglutaric acid	C5 H6 O5	1.04	146.02168	145.0144	[M-H]-1	57.0346;101.0345;145.0142	1.746
34	3-Ethoxy-4-hydroxyphenylacetic acid	C10 H12 O4	0.62	196.07368	195.0664	[M-H]-1	122.0375;128.0354;180.0432;196.0665	7.905
35	3-Hydroxydecanoic acid	C10 H20 O3	1.24	188.14148	187.1342	[M-H]-1	59.0139;187.1342	18.718
36	3-Hydroxyglutaric Acid	C5 H8 O5	0.46	148.03724	147.02998	[M-H]-1	57.0346;75.0089;147.0300	0.965
37	3-Methoxy-5,7,3',4'-tetrahydroxy-flavone	C16 H12 O7	1.52	316.05878	315.05151	[M-H]-1	151.0037;300.0280;315.0514	17.581
38	4-acetoxy cinnamaldehyde	C11 H10 O3	1.01	190.06319	189.05591	[M-H]-1	147.0453;190.0592;189.0559	11.032
39	4-Hydroxybenzaldehyde	C7 H6 O2	0	122.03678	123.04406	[M+H]+1	95.0491;105.0447;123.0442	4.048
40	4-Methoxycinnamic acid	C10 H10 O3	0.56	178.06309	161.05981	[M+H-H2O]+1	133.0649;179.0647;134.0683	24.763
41	4-oxoazetidine-2-carboxylic acid	C4 H5 N O3	-0.05	115.02694	116.03421	[M+H]+1	43.0179;70.0288;74.0237;116.0342	1.338
42	4-Vinylphenol	C8 H8 O	0.71	120.0576	119.05032	[M-H]-1	119.0505,61.9884	3.824
43	5,6,7,4'-Tetrahydroxyflavanone 6,7-diglucoside	C27 H32 O16	1.49	612.16995	611.16267	[M-H]-1	167.0349;209.0456;239.0562;371.0773	8.612
44	5,7-DIHYDROXYCOUMARIN	C9 H6 O4	0.99	178.02678	177.01951	[M-H]-1	89.0398;105.0347;133.0296;177.0194	8.871
45	6-Oxohexanoic acid	C6 H10 O3	1.25	130.06316	129.05588	[M-H]-1	61.9884;128.0355;129.0559	9.802
46	8-Methoxyfustin	C16 H14 O7	0.88	318.07423	317.06696	[M-H]-1	317.0671,289.0722,152.0117,125.0246,112.9858	11.086
47	9,10-Dihydroxystearic acid	C18 H36 O4	0.99	316.26167	315.2544	[M-H]-1	315.2549,3162583,297.2439	22.393
48	9-Hydroxynonanoic acid	C9 H18 O3	0.78	174.12573	173.11845	[M-H]-1	59.0139;61.9884;173.1185	15.166
49	Acevaltrate	C24 H32 O10	-3.96	480.19764	481.20491	[M+H]+1	289.0533;481.6636;481.3328	12.586
50	Adipic acid	C6 H10 O4	1.48	146.05813	145.05085	[M-H]-1	81.0348;83.0504;101.0611;145.0509	23.582
51	Allantoic acid	C4 H8 N4 O4	0.2	176.05459	175.04731	[M-H]-1	89.0357;118.9663;132.0415;146.9613	0.965
52	alpha-ketoadipic acid	C6 H8 O5	0.24	160.03721	159.02992	[M-H]-1	159.0775,130.9837,115.0876,88.0405	0.956
53	Andrographolide	C20 H30 O5	-5.32	350.20746	351.21474	[M+H]+1	351.2079,342.2451,114.0914	19.787
54	Apigenin	C15 H10 O5	0.29	270.0529	269.04562	[M-H]-1	225.0559;270.0488	22.346
55	Arachidic acid	C20 H40 O2	1.51	312.3033	311.29602	[M-H]-1	183.0123;311.1696;311.2960	24.765
56	Arachidonic acid	C20 H32 O2	0.91	304.24051	305.24778	[M+H]+1	304.3003,305.1574,212.2372,91.0543,58.0652	20.839
57	Artemether	C16 H26 O5	-6.55	298.17607	297.16879	[M-H]-1	183.0123;230.1853;297;1530	22.274
58	Astragalin	C21 H20 O11	0.99	448.101	447.09373	[M-H]-1	227.0352;255.0302;284.0329;447.0936	12.562
59	Aureusidin 4,6-diglucoside	C27 H30 O16	-0.37	610.15316	611.16047	[M+H]+1	311.0548;341.0658;473.1080	8.73
60	Azelaic acid	C9 H16 O4	0.73	188.105	187.09772	[M-H]-1	125.0973;187.0977	12.538
61	batatasin III	C15 H16 O3	1.86	244.1104	245.11768	[M+H]+1	121.0650;151.0756;245.1177	17.229
62	Betaine	C5 H11 N O2	-0.19	117.07896	140.06818	[M+Na]+1	58.0651;59.0729	1.439
63	brartemicin	C28 H34 O17	1.63	642.18064	641.17336	[M-H]-1	167.0351;209.0457;239.0562;401.0876	8.944
64	Brazilin	C16 H14 O5	1.22	286.08447	285.0772	[M-H]-1	210.0326;238.0276;253.0510;285.0775	12.477
65	Cafestol	C20 H28 O3	-6.32	316.20185	317.20912	[M+H]+1	60.0446;114.09148;316.1863	22.92
66	Caffeoquinone	C9 H6 O4	0.78	178.02675	177.01947	[M-H]-1	177.0194,133.0296,105.0347	9.602
67	Cerotic acid	C26 H52 O2	0.14	396.39679	395.38951	[M-H]-1	182.6760;396.3945;395.3910	24.337
68	Chelidonic acid	C7 H4 O6	0.43	184.00087	185.00814	[M+H]+1	97.0285;141.0182;185.0083	4.537
69	Cholesterol sulfate	C27 H46 O4 S	0.94	466.31212	465.30484	[M-H]-1	465.3044,96.9602	23.399
70	Chrysin	C15 H10 O4	0.29	254.05798	253.0507	[M-H]-1	210.0323;238.0273;253.0507	12.716
71	cis-7-Hexadecenoic acid	C16 H30 O2	0.35	254.22467	253.21739	[M-H]-1	235.2090;254.2210	24.829
72	Citric acid	C6 H8 O7	0.97	192.02719	191.01991	[M-H]-1	85.0296;87.0088;111.0089;191.0199	3.196
73	Confusoside	C21 H24 O9	0.97	420.14244	419.13516	[M-H]-1	419.1351,256.0744,241.0509	11.782
74	Cyanidin	C15 H10 O6	0.43	286.04786	287.05514	[M+H]+1	131.0016;149.0122;193.9982;187.0552	12.669
75	Cyclopentadecanolide	C15 H28 O2	0.79	240.20912	239.20184	[M-H]-1	128.0354;239.2018;89.0245	24.281
76	Cynaroside	C21 H20 O11	0.7	448.10087	447.0936	[M-H]-1	447.0937,285.0406,174.9563,151.0039	11.772
77	Cysteinylglycine	C5 H10 N2 O3 S	0.7	178.04134	177.03406	[M-H]-1	177.0343,143.0464,99.0565,74.0248	7.291
78	Cytosporic acid	C22 H34 O6	-4.95	394.23359	439.23172	[M+FA-H]-1	327.2545;371.2440;393.2262	17.585
79	Daidzein	C15 H10 O4	0.86	254.05813	255.06541	[M+H]+1	55.0179;184.0522;227.0706;255.0655	12.747
80	DL-Malic acid	C4 H6 O5	0.34	134.02157	133.01429	[M-H]-1	71.0139;115.0037;133.0143	1.3
81	Docosahexaenoic acid	C22 H32 O2	0.98	328.24055	327.23328	[M-H]-1	59.0139;83.0504;283.2434;327.2331	24.425
82	Docosatrienoic Acid	C22 H38 O2	0.73	334.28742	333.28015	[M-H]-1	96.9602;265.1480;333.2803	22.245
83	D-Saccharic acid	C6 H10 O8	-0.3	210.0375	209.03023	[M-H]-1	59.0138;85.0296;209.0302	1.486
84	Eicosapentaenoic acid	C20 H30 O2	1.87	302.22515	303.23242	[M+H]+1	88.0757;91.0542;303.3090;304.3004	20.647
85	Eriodictyol	C15 H12 O6	1.34	288.06377	287.0565	[M-H]-1	159.0452;243.0665;269.0459;287.0564	12.03
86	Erucamide	C22 H43 N O	1.13	337.33484	338.34217	[M+H]+1	69.0699;83.0855;97.1011;338.3418	24.895
87	Erucic acid	C22 H42 O2	0.97	338.31881	337.31154	[M-H]-1	96.9602;338.3152;337.2062	24.966
88	Ethyl linolelaidate	C20 H36 O2	1.67	308.27205	331.26129	[M+Na]+1	157.0109,158.0962,156.0772,110.0713	24.377
89	flavanthrinin	C15 H12 O3	1.19	240.07893	241.08621	[M+H]+1	142.1594;181.0550;241.0864	14.893
90	Fucose	C6 H12 O5	0.34	164.06853	163.06125	[M-H]-1	59.0138;87.0088;129.01949;209.0667	1.013
91	Gastrodin	C13 H18 O7	1.05	286.10555	331.10377	[M+FA-H]-1	77.9483£»128.0362£»123.0453	6.561
92	Gluconic acid	C6 H12 O7	-0.01	196.0583	195.05102	[M-H]-1	195.0511,129.0195,99.0090,75.0089,59.0140	0.93
93	Glucose 1-phosphate	C6 H13 O9 P	-0.05	260.02971	261.03685	[M+H]+1	98.9842,85.0284	1.591
94	Glutaric acid	C5 H8 O4	0.87	132.04237	133.04958	[M+H]+1	74.0237;87.05553;88.0393;133.06091	1.566
95	Guaiacol	C7 H8 O2	0.75	124.05252	125.0598	[M+H]+1	65.0387;84.9597;93.0335;125.0602	9.888
96	Herbarin A	C12 H12 O5	0.96	236.0687	235.06142	[M-H]-1	121.0660;149.0610;191.0716;235.0615	8.332
97	Hesperetin	C16 H14 O6	1.15	302.07939	301.07211	[M-H]-1	164.9275;285.0410;286.0484;301.0721	12.454
98	Indoleacetylaspartate	C14 H14 N2 O5	1.75	290.09078	289.0835	[M-H]-1	289.0839,153.0309,152.0230	15.148
99	Isocitric acid	C6 H8 O7	-0.19	192.02697	191.01969	[M-H]-1	57.0346;71.0139;87.0088;99.0089	0.996
100	Isorhamnetin	C16 H12 O7	0.37	316.05842	317.0657	[M+H]+1	107.0491;114.0916;302.0434;317.0656	12.897
101	Isorhamnetin 3- (2"-acetylglucoside)	C24 H24 O13	1.31	520.12237	519.1151	[M-H]-1	271.0250;299.0200;315.0512;519.1142	13.538
102	Isorhamnetin 3- (4Rha-galactosylrobinobioside)	C34 H42 O21	-0.28	786.22164	787.22904	[M+H]+1	85.0284;317.0658;479.1181	9.13
103	Isorhamnetin 3-rhamnosyl- (1->2) -galactoside-7-glucoside	C34 H42 O21	0.28	786.22208	785.21478	[M-H]-1	314.0431;315.0506;624.1662;623.1621	9.71
104	Isorhapontigenin	C15 H14 O4	0.74	258.0894	257.08212	[M-H]-1	214.0632;241.0507;242.0586;257.0821	13.864
105	Kaempferol	C15 H10 O6	2.15	286.04835	287.05563	[M+H]+1	131.0020;153.0186;193.9980	17.485
106	Kahweol	C20 H26 O3	-4.84	314.18667	315.19343	[M+H]+1	80.0443;129.129.8234;316.1947	22.084
107	Lauric acid	C12 H24 O2	0.57	200.17774	199.17047	[M-H]-1	87.0091;199.1704;200.1741	23.372
108	L-Glutathione (reduced)	C10 H17 N3 O6 S	0.66	307.08401	308.09128	[M+H]+1	308.1953,179.0487,162.0221,84.0443,76.0216	8.553
109	Lignoceric Acid	C24 H48 O2	0.74	368.3657	367.35842	[M-H]-1	89.0244;299.2020;367.3584;368.3617	23.679
110	Luteolin	C15 H10 O6	0.61	286.04791	285.04063	[M-H]-1	83.0136;211.0397;286.0439	16.664
111	Meconin	C10 H10 O4	0.9	194.05808	195.06536	[M+H]+1	151.0389;194.1542;195.0655	7.138
112	Myristic acid	C14 H28 O2	0.57	228.20906	227.20178	[M-H]-1	84.9364;228.2051;227.2017	24.456
113	Myristoleic acid	C14 H26 O2	0.96	226.1935	225.18622	[M-H]-1	89.0244;226.1896;226.1862	23.875
114	N-Acetyl-L-leucine	C8 H15 N O3	1.12	173.10539	172.09811	[M-H]-1	131.0912;104.0355	9.599
115	N-Acetyl-L-phenylalanine	C11 H13 N O3	1.08	207.08977	206.08249	[M-H]-1	58.0298;91.0554;147.0454;206.0824	10.115
116	Naringenin 7-O-beta-D-glucoside 6"-acetate	C23 H24 O11	-4.28	476.12982	477.1371	[M+H]+1	315.0842£»314.0764£»478.1401	8.634
117	Neohesperidose	C12 H22 O10	0.08	326.12132	325.11408	[M-H]-1	101.0245;163.0613;325.1150	1.031
118	N-Feruloyl-3-methoxytyramine	C19 H21 N O5	0.8	343.14225	344.14941	[M+H]+1	114.0914£»145.0287£»177.0550	12.946
119	nicotianamine	C12 H21 N3 O6	0.23	303.1431	302.13578	[M-H]-1	71.0138;131.0463;182.0936;186.1247	0.819
120	Nicotinamide	C6 H6 N2 O	-0.23	122.04798	123.05526	[M+H]+1	80.0495£»106.0287£»123.0552£»124.0393	1.603
121	Nicotinic acid	C6 H5 N O2	-0.17	123.03201	124.03928	[M+H]+1	124.0394,123.0554	1.62
122	N-lauroylglycine	C14 H27 N O3	0.66	257.19926	256.19199	[M-H]-1	256.1926,255.2331,74.0249	22.697
123	Octacosyl (E)-ferulate	C38 H66 O4	7.18	586.50032	585.49304	[M-H]-1	254.2210;89.0245;405.2506	24.326
124	Oleic acid	C18 H34 O2	0.59	282.25605	281.24877	[M-H]-1	89.7870;280.2379;282.2518	23.763
125	Orientin 4'-O-glucoside-2"-O-rhamnoside	C33 H40 O20	0.82	756.21191	755.20472	[M-H]-1	204.0376;265.0403;447.0936;593.1615	10.313
126	Palmitic Acid	C16 H32 O2	1.26	256.24055	255.23328	[M-H]-1	74.0249;120.0352;254.2198;256.2358	23.742
127	Panthenol	C9 H19 N O4	-0.7	205.13126	206.13867	[M+H]+1	206.1388,188.1283,144.1384,60.0808	1.611
128	Pantothenic acid	C9 H17 N O5	0.73	219.11083	218.10355	[M-H]-1	71.0503;88.0404;146.0824;218.1035	7.225
129	Pentadecanoic acid	C15 H30 O2	0.3	242.22465	241.21738	[M-H]-1	56.7817;83.2496;150.5472;242.2206	24.823
130	Phenmetrazine	C11 H15 N O	0.15	177.11539	178.12267	[M+H]+1	56.9648£»131.0017£»149.0123£»178.1228	7.095
131	Phenylacetylene	C8 H6	-0.06	102.04694	103.05422	[M+H]+1	103.0543,102.1278	9.733
132	phenylpropiolic acid	C9 H6 O2	0.13	146.0368	147.04408	[M+H]+1	84.9596£»91.0542£»119.0491£»147.0440	4.052
133	Phenylpyruvic acid	C9 H8 O3	0.53	164.04743	163.04016	[M-H]-1	61.9883;66.3880;163.04022	9.334
134	Pheophorbide A	C35 H36 N4 O5	0.3	592.26875	593.27602	[M+H]+1	461.23325;533.2547;594.2787	23.3
135	Phthalic acid	C8 H6 O4	0.49	166.02669	167.03395	[M+H]+1	149.0962£»133.0650£»121.0285£»105.0699£»84.9596	21.504
136	Piceol	C8 H8 O2	1.07	136.05258	135.04527	[M-H]-1	122.0376;128.0355;180.0432;195.0667	7.899
137	Pinocembrin	C15 H12 O4	0.25	256.07362	255.06635	[M-H]-1	211.0260;240.0431;265.0666	12.475
138	Plantamajoside	C29 H36 O16	1.29	640.20116	639.19388	[M-H]-1	431.1349£»2680736,253.0506,102.9570	8.667
139	preussin B	C19 H31 N O	0.18	289.24062	290.24789	[M+H]+1	177.1274,107.0854,72.0708	9.695
140	Propyl gallate	C10 H12 O5	0.56	212.06859	211.06132	[M-H]-1	134.0374;150.0325;165.0559;193.0508	7.897
141	Protocatechuic aldehyde	C7 H6 O3	0.01	138.03169	139.03896	[M+H]+1	93.0446£»121.0336£»139.05017£»138.0551	1.629
142	Quercetagetin 7-methyl ether 3-neohesperidoside	C28 H32 O17	1.07	640.16464	639.15739	[M-H]-1	313.0357;315.0541;477.1036;639.1574	9.625
143	Quercetin	C15 H10 O7	0.76	302.04288	301.03561	[M-H]-1	121.0297;151.0038;178.9987;301.0358	14.553
144	Quercetin 3- (6"'-rhamnosylgentiobioside)	C33 H40 O21	0.44	772.20655	771.19922	[M-H]-1	271.0249;300.0267;462.0806;609.1467	8.435
145	Quercetin 3- [ 6"- (3-hydroxy-3-methylglutaryl) galactoside ]	C27 H28 O16	1.23	608.13848	607.13121	[M-H]-1	241.0144;242.0222;299.0201;300.0254	11.469
146	Quercetin 3-galactoside-7-glucoside	C27 H30 O17	-1.11	626.14761	627.15488	[M+H]+1	85.0284£»303.05008£»465.1022	8.629
147	Quercetin 3-glucosyl- (1->2) -galactoside	C27 H30 O17	0.67	626.14872	625.14144	[M-H]-1	271.0249;301.0354;462.0804;626.1446	9.116
148	Quercetin 3-rhamnosyl- (1->2) -galactoside-7-glucoside	C33 H40 O21	-0.21	772.20605	771.19875	[M-H]-1	271.0249;301.0352;462.0807;609.1462	9.158
149	Quercetin-3¦Â-D-glucoside	C21 H20 O12	0.98	464.09593	463.08865	[M-H]-1	243.0301;255.0300;271.0252;463.0885	11.531
150	Resveratrol	C14 H12 O3	1.23	228.07892	227.07165	[M-H]-1	130.9837;158.9788;183.0820;228.0747	15.707
151	Rubiadin	C15 H10 O4	1.11	254.05819	253.05091	[M-H]-1	210.0325;238.0274;253.0509;254.0543	12.476
152	Rutin	C27 H30 O16	0.81	610.15388	609.1466	[M-H]-1	255.0301;271.0250;300.0277;391.0346	11.465
153	Rutinose	C12 H22 O10	0.61	326.12149	325.11425	[M-H]-1	59.0138;101.0245;163.0612;325.1142	1.579
154	Safingol	C18 H39 N O2	1.09	301.29841	302.30567	[M+H]+1	60.0444£»95.0855£»284.2951£»303.2316	20.877
155	Salidroside	C14 H20 O7	1.26	300.12128	299.11396	[M-H]-1	71.0139;89.0245;101.0245;119.0350;113,0245	8.325
156	semiplenamide A	C23 H43 N O2	1.14	365.32979	366.33707	[M+H]+1	81.0698£»95.0855£»307.2633£»366.3372	20.848
157	Sieboldin	C21 H24 O11	1.84	452.13269	451.1254	[M-H]-1	123.0090;124.0169;138.0325;167.0352;311.0777	10.068
158	Sinapinic acid	C11 H12 O5	0.91	224.06868	223.0614	[M-H]-1	55.0060£»123.0453£»148.0167;196.0664;223.0616	7.91
159	Stearic acid	C18 H36 O2	0.64	284.27171	283.26443	[M-H]-1	63.3933£»284.2881£»283.2645	22.297
160	Succinic acid	C4 H6 O4	0.73	118.0267	117.01942	[M-H]-1	74.0250£»99.0089£»117.0195£»116.9287	2.771
161	Syringic acid	C9 H10 O5	0.74	198.05297	197.04569	[M-H]-1	123.0089£»166.9988£»182.0222£»197.0456	7.669
162	Tamarixetin 7-rutinoside	C28 H32 O16	-0.49	624.16873	625.1761	[M+H]+1	325.0709£»355.0813£»409.0921£»487.1238	9.216
163	Taurine	C2 H7 N O3 S	0.25	125.0147	124.00744	[M-H]-1	65.2479£»79.9574£»124.0074	0.869
164	Taxifolin	C15 H12 O7	-7.62	304.05599	305.06326	[M+H]+1	86.0963£»137.0598£»305.0634	7.799
165	Theophylline	C7 H8 N4 O2	0.26	180.06477	179.0575	[M-H]-1	122.0361£»134.9882£»164.0342£»179.0575	8.406
166	Trifolin	C21 H20 O11	0.48	448.10078	449.10805	[M+H]+1	82.0286£»153.0190£»450.2446	12.67
167	Trigonelline	C7 H7 N O2	-0.15	137.04766	138.05494	[M+H]+1	95.06878£»92.0494£»136.0393	1.537
168	Vanillic acid	C8 H8 O4	1.19	168.04246	167.03518	[M-H]-1	138.9294£»153.0149£»152.0116£»167.0350	8.468
169	Vanillin	C8 H8 O3	1.26	152.04754	151.04026	[M-H]-1	108.0218£»136.0167£»152.0438£»151.0402	9.539
170	¦Á,¦Á-Trehalose	C12 H22 O11	-0.77	342.11595	341.1086	[M-H]-1	102.0245£»113.0344£»179.0564£»221.0657	1.024
171	¦Á-Eleostearic acid	C18 H30 O2	0.94	278.22484	277.21757	[M-H]-1	79.9573£»157.3396£»277.2174£»278.2208	24.058
172	¦Â-Muricholic acid	C24 H40 O5	2.5	408.28859	407.28131	[M-H]-1	407.2810£»408.2842£»274.8816	22.118
173	¦Â-Pyracin	C8 H7 N O3	-0.49	165.04251	166.04987	[M+H]+1	166.0500,148.0395,120.0809	7.986
174	¦Ã-Linolenic acid	C18 H30 O2	0.7	278.22477	277.2175	[M-H]-1	259.2068£»278.2210£»277.2176	24.642
